# Supplementary material for: Mesostructured Silicas as Cation-Exchange Sorbents in Packed or Dispersive Solid Phase Extraction for the Determination of Tropane Alkaloids in Culinary Aromatics Herbs by HPLC-MS/MS
Source: Toxins (Basel). 2022 Mar 17;14(3):218. doi: 10.3390/toxins14030218 (PMC8948878; doi:10.3390/toxins14030218)
Supplement: Supplementary file 1 [file toxins-14-00218-s001.zip]

Archive with 1 entries (1 files):
- toxins-1625463-supplementary.pdf
